# Supplementary material for: Comparison of diagnostic accuracy of radiomics parameter maps and standard reconstruction for the detection of liver lesions in computed tomography
Source: Front Oncol. 2024 Oct 7;14:1444115. doi: 10.3389/fonc.2024.1444115 (PMC11491382; doi:10.3389/fonc.2024.1444115)
Supplement: Supplementary file 1 [file DataSheet1.xlsx]

## Sheet: Tabelle1
			Supplemental Table 1: Reading criteria.
			Map-Wise reading
			○ Visual impression of liver parenchyma, compared to standard CT
			■ More heterogeneous
			■ More homogeneous
			■ Similar to CT
			○ Number of lesions identified on map
			■ (number)
			○ Visual contrast of lesions
			■ No lesions visible
			■ Very low (“only visible with very strong windowing”)
			■ low (“could be easily missed”)
			■ medium (“not low, not high”)
			■ high (“easily detected”)
			■ very high (“very clearly visible”)
			○ Diagnostic confidence of lesions [21]
			■ No lesions visible
			■ Unlikely (< 10%)
			■ Vague (~ 25%)
			■ Likely (~ 50%)
			■ High (~ 75 %)
			■ Very high (> 90%)
			Classical CT reading
			○ Portal venous contrast
			■ Good iodine contrast
			■ Borderline iodine contrast
			■ Low iodine contrast
			○ Number of lesions identified on standard CT
			■ (number)
			○ Visual contrast of lesions
			■ No lesions visible
			■ Very low (“only visible with very strong windowing”)
			■ low (“could be easily missed”)
			■ medium (“not low, not high”)
			■ high (“easily detected”)
			■ very high (“very clearly visible”)
			○ Diagnostic confidence of lesions [21]
			■ No lesions visible
			■ Unlikely (< 10%)
			■ Vague (~ 25%)
			■ Likely (~ 50%)
			■ High (~ 75 %)
			■ Very high (> 90%)
			Reading Criteria for Radiomics-maps and standard CT reconstructions.
